# Supplementary material for: Plasma Proteomic Changes in GRN and C9orf72 Frontotemporal Dementia
Source: Eur J Neurol. 2026 Jul 12;33(7):e70704. doi: 10.1111/ene.70704 (PMC13358372; doi:10.1111/ene.70704)
Supplement: Supplementary file 1 — Table S1: List of protein targets in the multiplex panel. Table S2: Raw mean group NPQ values for all analytes in the study. Table S3: Differential abundance results in GRN‐FTD vs. non‐carriers. Table S4: Differential abundance results in C9orf72‐FTD vs. non‐carriers. Table S5: Differential abundance results in C9orf72‐FTD vs. GRN‐FTD. Table S6: Differential abundance results in presymptomatic GRN carriers vs. non‐carriers. [file ENE-33-e70704-s001.xlsx]

## Sheet: Target_list S1
Target name	Average detectability
A_38	96
A_40	100
A_42	88.5
ACHE	100
AGRN	100
ANXA5	100
APOE	100
APOE4	38.5
ARSA	100
BACE1	100
BASP1	78
BDNF	100
CALB2	48.5
CCL11	100
CCL13	100
CCL17	100
CCL2	100
CCL22	100
CCL26	100
CCL3	100
CCL4	100
CD40LG	100
CD63	100
CHI3L1	100
CHIT1	95
CNTN2	100
CRH	98
CRP	100
CSF2	100
CST3	100
CX3CL1	100
CXCL1	100
CXCL10	100
CXCL8	99.5
ENO2	100
FABP3	100
FCN2	100
FGF2	96
FLT1	100
FOLR1	100
GDF15	99.5
GDI1	97
GDNF	100
GFAP	100
GOT1	100
HBA1	100
HTT	100
ICAM1	100
IFNG	100
IGF1R	99
IGFBP7	100
IL10	100
IL12p70	100
IL13	94.5
IL15	100
IL16	100
IL17A	94
IL18	100
IL1B	73
IL2	100
IL33	99
IL4	99.5
IL5	100
IL6	100
IL6R	100
IL7	100
IL9	100
KDR	100
KLK6	100
MAPT	99.5
MDH1	100
MME	100
MSLN	100
NEFH	100
NEFL	100
NGF	100
NPTX1	100
NPTX2	100
NPTXR	100
NPY	100
NRGN	96
OligoSNCA	87
PARK7	100
PDGFRB	100
PDLIM5	84.5
PGF	100
PGK1	100
POSTN	100
PRDX6	100
PSEN1	100
pSNCA129	100
pTau181	100
pTau217	38.5
pTau231	99.5
pTDP43409	34.5
PTN	0
REST	100
RUVBL2	100
S100A12	100
S100B	100
SAA1	100
SFRP1	93.5
SFTPD	100
SLIT2	100
SMOC1	100
SNAP25	100
SNCA	100
SNCB	24
SOD1	100
SQSTM1	100
TAFA5	99
TARDBP	100
TEK	100
TIMP3	100
TNF	100
TREM1	100
TREM2	100
UCHL1	2.5
VCAM1	100
VEGFA	100
VEGFD	100
VGF	84
VSNL1	100
YWHAZ	99.5

## Sheet: NPQ_values S2
DiagnosisGene	ACHE	AGRN	ANXA5	APOE	ARSA	Aβ38	Aβ40	Aβ42	BACE1	BASP1	BDNF	CCL11	CCL13	CCL17	CCL2	CCL22	CCL26	CCL3	CCL4	CD40LG	CD63	CHI3L1	CHIT1	CNTN2	CRH	CRP	CSF2	CST3	CX3CL1	CXCL1	CXCL10	CXCL8	ENO2	FABP3	FCN2	FGF2	FLT1	FOLR1	GDF15	GDI1	GDNF	GFAP	GOT1	HBA1	HTT	ICAM1	IFNG	IGF1R	IGFBP7
Non-carrier (n=42)	13.24 (0.34)	13.22 (0.29)	8.45 (4.04)	13.13 (0.47)	12.58 (1.14)	8.59 (1.90)	11.91 (1.08)	10.90 (1.24)	13.25 (0.31)	5.78 (2.41)	15.02 (1.37)	13.93 (0.77)	15.11 (1.35)	15.41 (1.87)	13.20 (0.92)	13.25 (0.56)	14.27 (2.01)	12.06 (0.49)	12.02 (0.67)	13.57 (1.71)	12.51 (0.38)	12.33 (0.93)	12.94 (3.08)	14.57 (1.01)	12.84 (1.00)	11.02 (1.56)	12.52 (0.55)	13.29 (0.19)	13.23 (0.39)	13.36 (1.34)	12.48 (0.94)	12.01 (0.76)	11.93 (1.95)	12.86 (0.51)	13.02 (0.57)	12.21 (1.72)	12.34 (0.58)	12.66 (0.35)	12.38 (2.42)	11.74 (0.59)	10.14 (1.73)	13.98 (0.96)	11.10 (0.49)	8.74 (1.78)	12.47 (1.43)	12.85 (0.35)	10.92 (1.21)	13.44 (0.14)	13.29 (0.24)
Presymptomatic C9orf72 (n=3)	13.39 (0.30)	13.37 (0.38)	6.27 (1.60)	12.53 (0.58)	13.16 (1.05)	8.36 (0.39)	12.00 (0.61)	11.05 (0.66)	13.39 (0.61)	5.01 (0.68)	13.49 (0.39)	14.61 (0.34)	16.23 (0.83)	14.13 (1.04)	13.54 (1.09)	13.18 (0.53)	16.00 (1.28)	12.13 (0.61)	11.91 (0.35)	13.37 (0.57)	13.12 (0.69)	12.73 (1.03)	14.45 (0.90)	14.76 (0.59)	13.13 (1.43)	10.33 (1.42)	12.90 (0.16)	13.31 (0.16)	13.59 (0.51)	13.33 (0.33)	12.72 (0.97)	13.01 (0.35)	12.04 (0.59)	13.40 (0.90)	12.66 (0.50)	12.35 (1.36)	12.01 (0.18)	12.37 (0.26)	13.31 (1.41)	12.48 (0.74)	10.64 (1.48)	13.38 (0.69)	11.66 (1.29)	8.71 (1.47)	12.55 (1.09)	13.10 (0.33)	11.02 (1.02)	13.66 (0.25)	13.60 (0.25)
Presymptomatic GRN (n=18)	13.15 (0.28)	13.13 (0.28)	9.20 (4.19)	13.26 (0.93)	13.60 (0.75)	7.51 (3.26)	11.01 (1.66)	10.56 (1.14)	13.27 (0.28)	5.27 (1.38)	15.51 (1.10)	14.12 (0.61)	15.48 (1.15)	16.06 (1.76)	13.05 (0.92)	13.27 (0.82)	14.19 (1.53)	11.87 (0.51)	12.00 (0.75)	14.34 (1.41)	12.53 (0.40)	12.27 (1.15)	12.63 (3.24)	14.07 (1.57)	13.24 (1.62)	10.33 (1.38)	12.50 (0.51)	13.22 (0.31)	13.02 (0.34)	13.48 (1.16)	12.17 (0.79)	12.37 (0.51)	12.93 (1.53)	12.83 (0.48)	12.69 (0.44)	13.03 (1.44)	12.28 (0.47)	12.56 (0.34)	12.69 (1.53)	12.23 (0.46)	10.71 (2.78)	13.98 (0.74)	11.21 (0.51)	10.29 (2.46)	13.12 (1.73)	12.70 (0.46)	10.48 (0.68)	13.48 (0.16)	13.12 (0.23)
Symptomatic C9orf72 (n=16)	13.11 (0.40)	13.20 (0.41)	9.73 (4.69)	13.29 (0.37)	13.30 (1.18)	9.10 (0.99)	12.28 (0.67)	11.04 (0.60)	13.06 (0.32)	5.17 (0.96)	14.49 (1.40)	14.00 (0.69)	14.74 (1.24)	15.15 (1.86)	13.12 (0.50)	13.46 (0.67)	13.46 (1.58)	12.29 (0.56)	11.57 (1.01)	13.49 (1.39)	12.36 (0.48)	12.92 (1.27)	14.17 (0.90)	14.22 (1.29)	12.78 (0.76)	10.91 (1.29)	12.43 (0.52)	13.33 (0.21)	13.33 (0.38)	12.77 (1.22)	13.10 (0.79)	12.08 (0.68)	13.05 (1.63)	12.95 (0.42)	12.66 (0.65)	13.10 (1.60)	12.67 (0.51)	12.66 (0.46)	13.36 (0.71)	12.07 (0.51)	10.52 (2.46)	13.91 (0.47)	11.12 (0.38)	9.74 (3.50)	13.11 (1.76)	12.74 (0.63)	11.51 (1.43)	13.46 (0.17)	13.40 (0.30)
Symptomatic GRN (n=30)	13.20 (0.31)	13.17 (0.32)	10.06 (4.27)	13.42 (0.35)	13.05 (1.27)	8.54 (1.42)	11.82 (1.00)	10.86 (0.82)	13.14 (0.24)	5.40 (1.59)	14.76 (1.23)	13.76 (0.54)	14.75 (1.19)	14.80 (1.49)	13.13 (0.81)	13.31 (0.61)	13.56 (1.75)	12.35 (0.78)	12.07 (1.26)	13.66 (1.60)	12.34 (0.51)	12.78 (0.70)	12.67 (3.52)	14.08 (1.53)	12.80 (1.05)	11.68 (1.18)	12.44 (0.62)	13.28 (0.24)	13.10 (0.33)	12.75 (1.20)	12.42 (0.75)	11.94 (0.71)	12.60 (2.00)	12.80 (0.45)	12.82 (0.57)	13.22 (1.58)	12.51 (0.68)	12.61 (0.29)	13.05 (0.67)	11.82 (0.54)	10.28 (2.02)	14.73 (0.56)	11.16 (0.51)	9.74 (3.39)	13.38 (1.28)	12.75 (0.37)	10.75 (0.87)	13.39 (0.33)	13.14 (0.24)
*mean (SD) NPQ per group
[truncated: 68 more columns]

## Sheet:  Symp GRN_NC S3
Target	P_unadjusted	Standardized_Beta	n(Symptomatic GRN)	n(Non-carrier)	P_adjusted
NEFL	6.56438e-31	3.98668	30	42	7.68032e-29
NEFH	0.000335684	0.827092	30	42	0.0196375
VCAM1	0.00087841	-0.899788	30	42	0.0278747
VEGFD	0.000952981	-0.906603	30	42	0.0278747
GFAP	0.00146532	0.504182	30	42	0.0342884
APOE	0.00280097	0.687112	30	42	0.0468162
pSNCA	0.00271988	0.785944	30	42	0.0468162
FGF2	0.00749853	0.655588	30	42	0.0623125
HTT	0.00661845	0.657082	30	42	0.0623125
NRGN	0.00741011	0.691459	30	42	0.0623125
OligoSNCA	0.00488967	0.7598	30	42	0.0623125
SFRP1	0.00736303	0.949791	30	42	0.0623125
SNCA	0.00553431	0.752066	30	42	0.0623125
SOD1	0.00798879	0.68873	30	42	0.0623125
SQSTM1	0.00492101	0.708127	30	42	0.0623125
CXCL1	0.0128528	-0.577498	30	42	0.0939865
IGFBP7	0.0153056	-0.599959	30	42	0.105339
TREM1	0.019642	-0.529551	30	42	0.127673
MDH1	0.0214055	0.589012	30	42	0.131813
KLK6	0.0320116	-0.680947	30	42	0.187268
KDR	0.0393996	-1.28086	30	42	0.209534
TEK	0.0376756	-0.473933	30	42	0.209534
PGK1	0.0448396	0.505746	30	42	0.218593
TARDBP	0.0436786	0.534682	30	42	0.218593
CCL11	0.0484094	-0.400829	30	42	0.226556
CNTN2	0.0508096	-0.580158	30	42	0.228643
NGF	0.0548798	0.430121	30	42	0.229319
PRDX6	0.054383	0.477192	30	42	0.229319
ANXA5	0.0604111	0.480453	30	42	0.234066
CCL26	0.0614887	-0.433125	30	42	0.234066
FABP3	0.0620174	-0.382137	30	42	0.234066
CCL13	0.0642881	-0.416465	30	42	0.235053
ENO2	0.0707367	0.450209	30	42	0.250794
CX3CL1	0.074834	-0.41803	30	42	0.257517
BACE1	0.0824576	-0.3951	30	42	0.267987
IL1B	0.0819452	0.475814	30	42	0.267987
ARSA	0.0847805	0.452559	30	42	0.26809
CCL17	0.0957872	-0.384489	30	42	0.294924
HBA1	0.106916	0.572192	30	42	0.312729
IL7	0.104562	-0.409318	30	42	0.312729
FOLR1	0.126817	-0.32845	30	42	0.338815
NPTX1	0.127101	-0.367413	30	42	0.338815
NPTXR	0.130313	-0.451526	30	42	0.338815
POSTN	0.121636	0.313634	30	42	0.338815
PSEN1	0.127613	0.375172	30	42	0.338815
CCL3	0.136856	0.430996	30	42	0.346143
CRP	0.141961	0.32729	30	42	0.346143
IL15	0.142007	-0.405768	30	42	0.346143
AGRN	0.14923	-0.355518	30	42	0.356324
CHI3L1	0.155574	0.288043	30	42	0.356905
FLT1	0.155536	0.377542	30	42	0.356905
MME	0.171744	0.33094	30	42	0.386425
IGF1R	0.178317	-0.550704	30	42	0.393644
CD63	0.192063	-0.371664	30	42	0.414001
CST3	0.203635	-0.298654	30	42	0.414001
FCN2	0.202869	-0.318775	30	42	0.414001
IL33	0.202087	-0.372992	30	42	0.414001
S100B	0.205231	-0.325822	30	42	0.414001
CCL2	0.212509	-0.271941	30	42	0.421416
NPY	0.222473	0.288527	30	42	0.433823
YWHAZ	0.235579	-0.328489	30	42	0.451849
GDF15	0.243627	0.220333	30	42	0.452451
SMOC1	0.243567	0.316821	30	42	0.452451
VEGFA	0.254321	0.325071	30	42	0.46493
ICAM1	0.275331	-0.28148	30	42	0.495596
CCL22	0.283635	0.262612	30	42	0.502807
IL13	0.308057	-0.320754	30	42	0.537951
Aβ40	0.316162	-0.22897	30	42	0.538228
CXCL8	0.317416	-0.23097	30	42	0.538228
REST	0.329283	0.259415	30	42	0.546943
SFTPD	0.331906	-0.244696	30	42	0.546943
IL9	0.339947	-0.226774	30	42	0.552414
GDI1	0.354533	0.215293	30	42	0.568224
SAA1	0.364777	-0.211785	30	42	0.576743
SLIT2	0.396859	-0.212832	30	42	0.6191
BDNF	0.407747	-0.198172	30	42	0.619564
CSF2	0.404135	-0.212338	30	42	0.619564
CXCL10	0.430012	-0.173386	30	42	0.636853
IFNG	0.426232	-0.176215	30	42	0.636853
CHIT1	0.446143	-0.197551	30	42	0.638288
GOT1	0.436654	0.191926	30	42	0.638288
IL4	0.447347	-0.189857	30	42	0.638288
BASP1	0.472458	-0.157687	30	42	0.665994
PARK7	0.499381	-0.167839	30	42	0.695566
MAPT	0.524644	0.14241	30	42	0.722157
PGF	0.534898	0.124894	30	42	0.727711
NPTX2	0.575084	-0.112524	30	42	0.773389
IL16	0.5853	-0.129779	30	42	0.778183
S100A12	0.601494	-0.123737	30	42	0.790728
Aβ38	0.625219	-0.107631	30	42	0.812784
IL2	0.642415	-0.119551	30	42	0.825962
Aβ42	0.655514	-0.0956622	30	42	0.833643
TIMP3	0.668357	-0.110869	30	42	0.840836
IL10	0.726775	0.0887081	30	42	0.873506
IL18	0.710245	0.0918393	30	42	0.873506
IL5	0.725731	0.0850083	30	42	0.873506
PDGFRB	0.713628	0.0829823	30	42	0.873506
TREM2	0.731655	0.0806936	30	42	0.873506
CD40LG	0.779111	0.0680293	30	42	0.880054
IL17A	0.76039	-0.0670634	30	42	0.880054
MSLN	0.772765	-0.0662009	30	42	0.880054
pTau231	0.745561	-0.0683256	30	42	0.880054
SNAP25	0.78227	0.061082	30	42	0.880054
TAFA5	0.762522	0.0743606	30	42	0.880054
ACHE	0.815803	-0.0547335	30	42	0.900306
GDNF	0.852549	0.0489372	30	42	0.900306
IL12p70	0.834208	0.0517284	30	42	0.900306
IL6	0.847704	0.034892	30	42	0.900306
pTau181	0.830544	-0.047227	30	42	0.900306
TNF	0.854137	-0.0385275	30	42	0.900306
VSNL1	0.809416	-0.0587974	30	42	0.900306
IL6R	0.886554	-0.0344964	30	42	0.926132
CCL4	0.896925	0.0462504	30	42	0.928674
PDLIM5	0.929981	-0.019675	30	42	0.954454
VGF	0.954696	-0.0136315	30	42	0.971299
RUVBL2	0.966697	-0.0106708	30	42	0.975031
CRH	0.997674	0.000743391	30	42	0.997674

## Sheet: Symp C9_NC S4
Target	P_unadjusted	Standardized_Beta	n(Symptomatic C9orf72)	n(Non-carrier)	P_adjusted
NEFL	1.43251e-13	2.79603	16	42	1.67604e-11
NEFH	1.39147e-05	1.38782	16	42	0.000814011
NPTXR	0.0012114	-0.93933	16	42	0.0472447
NGF	0.00279493	0.923258	16	42	0.0680377
SNAP25	0.0029076	-0.902896	16	42	0.0680377
IL10	0.00691023	1.28482	16	42	0.134749
ENO2	0.00996724	0.762347	16	42	0.163568
FLT1	0.0125822	0.746287	16	42	0.163568
KDR	0.0121651	-2.40206	16	42	0.163568
CXCL1	0.0156863	-0.713742	16	42	0.18353
IL33	0.0178213	0.752987	16	42	0.189554
VEGFD	0.0203797	-0.787869	16	42	0.198702
IL6	0.0227882	0.637069	16	42	0.205094
CCL26	0.031631	-0.625774	16	42	0.244753
GDI1	0.0334705	0.653084	16	42	0.244753
IL6R	0.0333772	-0.748137	16	42	0.244753
ARSA	0.0376589	0.67607	16	42	0.244783
FGF2	0.0371877	0.647819	16	42	0.244783
CCL22	0.0472993	0.631039	16	42	0.263524
NRGN	0.0440693	0.633746	16	42	0.263524
VGF	0.0469864	0.764907	16	42	0.263524
FCN2	0.0565637	-0.633801	16	42	0.300816
YWHAZ	0.0611336	-0.553555	16	42	0.310984
CCL13	0.0689162	-0.526803	16	42	0.322528
PRDX6	0.0671259	0.551301	16	42	0.322528
BACE1	0.0823371	-0.544616	16	42	0.323575
GFAP	0.0811598	-0.351409	16	42	0.323575
IL16	0.0829678	-0.531621	16	42	0.323575
pSNCA	0.0729325	0.597748	16	42	0.323575
VSNL1	0.0757156	-0.518733	16	42	0.323575
CCL4	0.088057	-0.621366	16	42	0.332344
CXCL10	0.109386	0.477556	16	42	0.336795
GDF15	0.102766	0.43503	16	42	0.336795
OligoSNCA	0.0967001	0.57319	16	42	0.336795
S100A12	0.100455	-0.49748	16	42	0.336795
SAA1	0.109087	-0.609032	16	42	0.336795
SNCA	0.0985488	0.561339	16	42	0.336795
SOD1	0.109074	0.512903	16	42	0.336795
IL7	0.128895	-0.488143	16	42	0.37765
PDLIM5	0.129111	-0.432644	16	42	0.37765
IFNG	0.133976	0.505233	16	42	0.38232
VEGFA	0.14043	0.54758	16	42	0.391199
CCL2	0.149394	-0.36107	16	42	0.398901
PGK1	0.150014	0.455277	16	42	0.398901
BDNF	0.159482	-0.45076	16	42	0.414652
ANXA5	0.163873	0.45448	16	42	0.416808
SQSTM1	0.173217	0.491918	16	42	0.431199
APOE	0.206976	0.376791	16	42	0.504504
HTT	0.212023	0.42357	16	42	0.50626
ACHE	0.234428	-0.396736	16	42	0.548562
IGFBP7	0.239307	0.39602	16	42	0.548998
SFRP1	0.252087	0.345162	16	42	0.567196
IL5	0.258412	0.379814	16	42	0.570457
CHI3L1	0.273056	0.358098	16	42	0.585855
pTau181	0.275402	0.352531	16	42	0.585855
CX3CL1	0.284022	0.336947	16	42	0.593403
PARK7	0.296867	-0.308305	16	42	0.598852
TARDBP	0.295902	0.343945	16	42	0.598852
Aβ40	0.304283	0.284705	16	42	0.60125
CHIT1	0.313472	0.273845	16	42	0.60125
PDGFRB	0.309508	-0.322759	16	42	0.60125
BASP1	0.333601	-0.270036	16	42	0.623104
IL4	0.335518	-0.282103	16	42	0.623104
CNTN2	0.34809	-0.312709	16	42	0.636352
CD63	0.369278	-0.304137	16	42	0.659226
HBA1	0.377505	0.338519	16	42	0.659226
TREM1	0.376138	-0.261159	16	42	0.659226
IL17A	0.406408	0.268429	16	42	0.661935
IL9	0.390076	0.282321	16	42	0.661935
POSTN	0.398827	0.243967	16	42	0.661935
TREM2	0.407345	-0.242911	16	42	0.661935
VCAM1	0.399442	0.280607	16	42	0.661935
CCL17	0.423002	-0.251048	16	42	0.677963
CCL3	0.444235	0.241564	16	42	0.702372
AGRN	0.457771	-0.254492	16	42	0.704726
Aβ38	0.451833	0.208324	16	42	0.704726
CRP	0.471489	-0.213569	16	42	0.716418
MDH1	0.487219	0.22589	16	42	0.721818
SLIT2	0.493551	0.217032	16	42	0.721818
TNF	0.489235	0.219683	16	42	0.721818
CCL11	0.533645	-0.172929	16	42	0.726125
CSF2	0.538687	-0.189128	16	42	0.726125
FABP3	0.541801	-0.15323	16	42	0.726125
ICAM1	0.539812	-0.244148	16	42	0.726125
IL12p70	0.549285	0.181982	16	42	0.726125
IL1B	0.552352	0.177474	16	42	0.726125
PSEN1	0.509544	0.209498	16	42	0.726125
RUVBL2	0.552199	-0.178807	16	42	0.726125
TAFA5	0.550141	-0.200854	16	42	0.726125
NPTX1	0.589084	-0.151292	16	42	0.76581
IL2	0.614197	0.160621	16	42	0.788701
SMOC1	0.620175	0.143153	16	42	0.788701
GDNF	0.632536	0.170159	16	42	0.795771
CXCL8	0.654579	-0.129878	16	42	0.814742
Aβ42	0.669039	0.117381	16	42	0.823974
IL15	0.6892	0.122278	16	42	0.839962
IL13	0.719601	-0.114768	16	42	0.841953
IL18	0.719618	0.107836	16	42	0.841953
pTau231	0.70461	0.117861	16	42	0.841953
TEK	0.707212	-0.126317	16	42	0.841953
S100B	0.728189	-0.10755	16	42	0.843546
CST3	0.753389	-0.0899183	16	42	0.855791
SFTPD	0.749235	-0.0970964	16	42	0.855791
IGF1R	0.760882	0.099093	16	42	0.855992
CD40LG	0.769821	-0.0883732	16	42	0.857801
TIMP3	0.789121	-0.0926506	16	42	0.871011
NPTX2	0.803479	0.0668731	16	42	0.878571
NPY	0.839111	0.0597097	16	42	0.904484
REST	0.842639	0.0599859	16	42	0.904484
FOLR1	0.853856	-0.0589605	16	42	0.908192
PGF	0.865241	-0.0446689	16	42	0.912011
KLK6	0.923537	-0.0300342	16	42	0.960188
MAPT	0.927361	0.0275012	16	42	0.960188
CRH	0.956255	-0.0163398	16	42	0.980117
GOT1	0.964503	0.012848	16	42	0.980117
MME	0.974522	0.0099206	16	42	0.980117
MSLN	0.980117	0.00810917	16	42	0.980117

## Sheet: Symp C9_GRN S5
Biomarker	P_unadjusted	Standardized_Beta	n(Symptomatic GRN)	n(Symptomatic C9orf72)	P_adjusted
GFAP	2.79043e-05	0.800417	30	16	0.00326481
SNAP25	0.000286585	0.901904	30	16	0.0167652
NEFL	0.000468127	1.24251	30	16	0.018257
IL6	0.00310041	-0.734658	30	16	0.0906871
IGFBP7	0.00472978	-0.991944	30	16	0.110677
CXCL10	0.0102667	-0.71112	30	16	0.194288
IFNG	0.0116241	-0.756192	30	16	0.194288
VCAM1	0.0178676	-0.954883	30	16	0.261313
IL33	0.0209001	-0.939942	30	16	0.271701
IL10	0.0265107	-1.17519	30	16	0.282901
NEFH	0.0314335	-0.521865	30	16	0.282901
NGF	0.0307513	-0.46457	30	16	0.282901
VGF	0.0270277	-0.889283	30	16	0.282901
CX3CL1	0.0373761	-0.629976	30	16	0.312357
Aβ40	0.0682422	-0.466699	30	16	0.532289
IL6R	0.0837625	0.658426	30	16	0.576483
PDGFRB	0.0812284	0.495477	30	16	0.576483
IL15	0.0967632	-0.615042	30	16	0.628961
IL9	0.108276	-0.556131	30	16	0.666751
CHIT1	0.120541	-0.465349	30	16	0.705168
CRP	0.135006	0.374358	30	16	0.741298
NPTXR	0.140557	0.59839	30	16	0.741298
pTau181	0.145725	-0.440203	30	16	0.741298
ACHE	0.237653	0.388836	30	16	0.76155
Aβ38	0.173464	-0.288974	30	16	0.76155
CCL11	0.193098	-0.331857	30	16	0.76155
CCL4	0.196959	0.754578	30	16	0.76155
GDF15	0.209458	-0.110637	30	16	0.76155
GDI1	0.228172	-0.354487	30	16	0.76155
IL17A	0.228895	-0.340451	30	16	0.76155
IL1B	0.240463	0.394373	30	16	0.76155
MDH1	0.240832	0.405389	30	16	0.76155
PDLIM5	0.228899	0.266145	30	16	0.76155
SFRP1	0.181045	0.634012	30	16	0.76155
SLIT2	0.221134	-0.41128	30	16	0.76155
TEK	0.212502	-0.376135	30	16	0.76155
VSNL1	0.158399	0.436658	30	16	0.76155
KLK6	0.249564	-0.531373	30	16	0.768395
APOE	0.298522	0.257771	30	16	0.782444
CCL22	0.281141	-0.394766	30	16	0.782444
CSF2	0.29721	-0.303196	30	16	0.782444
HTT	0.276529	0.330337	30	16	0.782444
IL16	0.282494	0.344747	30	16	0.782444
IL2	0.291202	-0.437737	30	16	0.782444
TNF	0.30094	-0.32853	30	16	0.782444
Aβ42	0.440277	-0.154634	30	16	0.782968
BACE1	0.460693	0.206145	30	16	0.782968
BDNF	0.421663	0.248067	30	16	0.782968
CNTN2	0.369771	-0.392577	30	16	0.782968
CXCL8	0.485544	-0.211521	30	16	0.782968
FCN2	0.467896	0.245807	30	16	0.782968
FOLR1	0.487817	-0.226499	30	16	0.782968
GOT1	0.383406	0.2585	30	16	0.782968
HBA1	0.469983	0.420595	30	16	0.782968
IGF1R	0.491919	-0.4413	30	16	0.782968
KDR	0.406024	1.17121	30	16	0.782968
MME	0.419242	0.261664	30	16	0.782968
NPTX1	0.308047	-0.291149	30	16	0.782968
NPTX2	0.402334	-0.184373	30	16	0.782968
NPY	0.472996	0.19977	30	16	0.782968
OligoSNCA	0.396602	0.3142	30	16	0.782968
PARK7	0.373089	0.261512	30	16	0.782968
pSNCA	0.371538	0.312518	30	16	0.782968
pTau231	0.3581	-0.240764	30	16	0.782968
RUVBL2	0.495211	0.227182	30	16	0.782968
S100A12	0.340822	0.321428	30	16	0.782968
SNCA	0.33266	0.344559	30	16	0.782968
SOD1	0.364248	0.305654	30	16	0.782968
SQSTM1	0.485191	0.253042	30	16	0.782968
TAFA5	0.33077	0.342429	30	16	0.782968
TARDBP	0.485715	0.242563	30	16	0.782968
TREM1	0.365445	-0.252804	30	16	0.782968
TREM2	0.462892	0.224641	30	16	0.782968
YWHAZ	0.43292	0.274783	30	16	0.782968
CCL17	0.585621	-0.156421	30	16	0.783591
CCL3	0.511001	0.30863	30	16	0.783591
CD40LG	0.590307	0.158195	30	16	0.783591
ENO2	0.624614	-0.14655	30	16	0.783591
FABP3	0.528568	-0.161012	30	16	0.783591
FGF2	0.610867	0.147371	30	16	0.783591
FLT1	0.577737	-0.190734	30	16	0.783591
GDNF	0.636249	-0.1956	30	16	0.783591
IL12p70	0.585208	-0.195627	30	16	0.783591
IL13	0.553505	-0.288246	30	16	0.783591
IL4	0.620505	0.145899	30	16	0.783591
IL5	0.598693	-0.196989	30	16	0.783591
NRGN	0.539091	0.200161	30	16	0.783591
PGF	0.570528	0.110286	30	16	0.783591
PGK1	0.605005	0.16492	30	16	0.783591
POSTN	0.630122	0.0738393	30	16	0.783591
PSEN1	0.570924	0.174447	30	16	0.783591
REST	0.587858	0.196588	30	16	0.783591
S100B	0.629188	-0.161774	30	16	0.783591
SAA1	0.550077	0.2301	30	16	0.783591
VEGFA	0.572456	-0.255389	30	16	0.783591
ANXA5	0.676209	0.140713	30	16	0.815633
BASP1	0.669456	0.0819013	30	16	0.815633
SFTPD	0.71959	-0.112913	30	16	0.859103
CST3	0.728811	-0.120191	30	16	0.861322
PRDX6	0.749349	0.0898164	30	16	0.876738
VEGFD	0.759539	-0.115824	30	16	0.879862
ARSA	0.784594	-0.093767	30	16	0.899976
IL18	0.794587	0.0766977	30	16	0.902589
CCL26	0.825653	0.0576075	30	16	0.928859
AGRN	0.866107	-0.0644317	30	16	0.94175
CHI3L1	0.869307	-0.0512934	30	16	0.94175
CXCL1	0.864842	-0.0486446	30	16	0.94175
MAPT	0.861307	0.042584	30	16	0.94175
SMOC1	0.882125	-0.0493097	30	16	0.946868
CD63	0.893791	-0.0552136	30	16	0.947139
ICAM1	0.901427	-0.0549355	30	16	0.947139
MSLN	0.906663	0.0403976	30	16	0.947139
IL7	0.931097	-0.0286926	30	16	0.964056
TIMP3	0.953418	-0.0223667	30	16	0.978508
CCL13	0.99507	0.0018	30	16	0.996882
CCL2	0.986071	0.00448174	30	16	0.996882
CRH	0.996882	-0.00122276	30	16	0.996882

## Sheet: Presymp GRN_NC S6
Biomarker	P_unadjusted	Standardized_Beta	n(Presymptomatic GRN)	n(Non-carrier)	P_adjusted
ARSA	0.00165234	0.854497	18	42	0.165729
GDI1	0.00424946	0.766464	18	42	0.165729
SOD1	0.00285008	0.81739	18	42	0.165729
HBA1	0.0110474	0.833334	18	42	0.218659
IL18	0.0112133	0.665292	18	42	0.218659
PGK1	0.00973202	0.678519	18	42	0.218659
PRDX6	0.0152588	0.639158	18	42	0.25504
NEFL	0.0177085	0.528434	18	42	0.258986
IGFBP7	0.0204599	-0.669198	18	42	0.265978
Aβ40	0.0229748	-0.769274	18	42	0.268805
CXCL8	0.0287045	0.556342	18	42	0.279869
MDH1	0.0268709	0.609587	18	42	0.279869
FCN2	0.0340063	-0.585639	18	42	0.306057
S100A12	0.0420439	0.555536	18	42	0.351367
CX3CL1	0.0594127	-0.530682	18	42	0.463419
pSNCA	0.0706555	0.513565	18	42	0.516668
Aβ38	0.156033	-0.508698	18	42	0.616288
BDNF	0.197441	0.355998	18	42	0.616288
CCL11	0.183582	0.334581	18	42	0.616288
CCL13	0.153309	0.369398	18	42	0.616288
CCL17	0.1978	0.369293	18	42	0.616288
CD40LG	0.130722	0.417825	18	42	0.616288
CNTN2	0.161444	-0.467721	18	42	0.616288
CRP	0.175296	-0.365999	18	42	0.616288
ENO2	0.0991419	0.419394	18	42	0.616288
FGF2	0.1309	0.398325	18	42	0.616288
HTT	0.18107	0.406783	18	42	0.616288
ICAM1	0.164985	-0.445761	18	42	0.616288
IFNG	0.196071	-0.334598	18	42	0.616288
IL12p70	0.143769	-0.393135	18	42	0.616288
IL1B	0.129722	0.503778	18	42	0.616288
IL7	0.152642	0.39065	18	42	0.616288
NEFH	0.176502	0.375326	18	42	0.616288
NPTX2	0.200162	0.302892	18	42	0.616288
OligoSNCA	0.100392	0.485422	18	42	0.616288
PSEN1	0.127132	0.466093	18	42	0.616288
SNCA	0.106604	0.468898	18	42	0.616288
TARDBP	0.152591	0.402152	18	42	0.616288
IGF1R	0.23354	0.352235	18	42	0.70062
IL6R	0.252518	-0.355042	18	42	0.73125
MME	0.25625	0.324155	18	42	0.73125
ACHE	0.323341	-0.264013	18	42	0.742701
AGRN	0.345506	-0.255733	18	42	0.742701
CCL3	0.310411	-0.266677	18	42	0.742701
CXCL10	0.319955	-0.266693	18	42	0.742701
GDNF	0.360641	0.318963	18	42	0.742701
IL16	0.302312	0.309109	18	42	0.742701
IL4	0.346955	0.277466	18	42	0.742701
IL9	0.34077	0.256722	18	42	0.742701
NRGN	0.280388	0.298118	18	42	0.742701
PARK7	0.34988	0.261039	18	42	0.742701
RUVBL2	0.271111	0.30978	18	42	0.742701
SFRP1	0.368177	-0.252555	18	42	0.742701
TIMP3	0.3289	0.296203	18	42	0.742701
TREM1	0.357522	0.264255	18	42	0.742701
VEGFA	0.295868	0.355126	18	42	0.742701
VGF	0.366963	-0.233277	18	42	0.742701
YWHAZ	0.274907	0.324758	18	42	0.742701
CRH	0.376415	0.293258	18	42	0.746451
Aβ42	0.385389	-0.235414	18	42	0.751509
BASP1	0.426444	-0.207219	18	42	0.767146
FLT1	0.432395	-0.197114	18	42	0.767146
FOLR1	0.434544	-0.203195	18	42	0.767146
GFAP	0.408164	0.150081	18	42	0.767146
MAPT	0.425495	-0.22136	18	42	0.767146
PDLIM5	0.439306	0.218477	18	42	0.767146
TNF	0.423029	-0.221131	18	42	0.767146
APOE	0.464523	0.287584	18	42	0.783438
KLK6	0.468723	0.2454	18	42	0.783438
VCAM1	0.457948	-0.227253	18	42	0.783438
IL2	0.479312	-0.184646	18	42	0.789852
pTau181	0.496835	-0.177218	18	42	0.807357
GOT1	0.517335	0.184656	18	42	0.817949
TAFA5	0.514788	-0.209373	18	42	0.817949
CST3	0.531129	-0.191129	18	42	0.821004
CXCL1	0.533301	0.164719	18	42	0.821004
POSTN	0.541041	-0.233292	18	42	0.822101
NPTXR	0.558913	-0.160628	18	42	0.83837
GDF15	0.580648	0.140237	18	42	0.838749
SLIT2	0.570308	0.169471	18	42	0.838749
TEK	0.580672	0.18271	18	42	0.838749
IL17A	0.595848	-0.135277	18	42	0.850174
IL5	0.613113	-0.149269	18	42	0.855734
PGF	0.614373	0.118882	18	42	0.855734
IL10	0.64695	-0.126569	18	42	0.86015
MSLN	0.63566	-0.119505	18	42	0.86015
PDGFRB	0.646534	-0.126117	18	42	0.86015
pTau231	0.636285	-0.122076	18	42	0.86015
VSNL1	0.655326	0.124122	18	42	0.861496
ANXA5	0.728079	0.0955615	18	42	0.923031
BACE1	0.773137	0.0791488	18	42	0.923031
CCL22	0.77242	-0.0870741	18	42	0.923031
IL13	0.752623	-0.102869	18	42	0.923031
IL15	0.747283	-0.101021	18	42	0.923031
IL33	0.715843	0.123687	18	42	0.923031
REST	0.772639	-0.114395	18	42	0.923031
SMOC1	0.752657	-0.086709	18	42	0.923031
SNAP25	0.718348	0.107084	18	42	0.923031
CCL2	0.796009	-0.0688305	18	42	0.940738
CCL26	0.882628	0.0373883	18	42	0.958456
CCL4	0.898329	-0.0384125	18	42	0.958456
CHI3L1	0.899562	0.0361978	18	42	0.958456
FABP3	0.840207	0.0486276	18	42	0.958456
NGF	0.895533	0.037847	18	42	0.958456
NPTX1	0.841374	0.0501877	18	42	0.958456
S100B	0.83596	-0.0567415	18	42	0.958456
SFTPD	0.901113	0.0341839	18	42	0.958456
SQSTM1	0.898516	0.0445583	18	42	0.958456
TREM2	0.900595	0.0349532	18	42	0.958456
VEGFD	0.865581	-0.0547103	18	42	0.958456
CD63	0.922253	0.0278351	18	42	0.963425
KDR	0.91523	0.031078	18	42	0.963425
NPY	0.940126	-0.0223837	18	42	0.973405
CHIT1	0.962422	-0.0130681	18	42	0.984642
IL6	0.967811	-0.00918685	18	42	0.984642
CSF2	0.992408	0.00264522	18	42	0.992408
SAA1	0.988619	-0.0041218	18	42	0.992408
